# Supplementary material for: Genomic Regions Associated with Variation in Pigmentation Loss in Saddle Tan Beagles
Source: Genes (Basel). 2021 Feb 23;12(2):316. doi: 10.3390/genes12020316 (PMC7926638; doi:10.3390/genes12020316)
Supplement: Supplementary file 1 [file genes-12-00316-s001.zip]

Archive with 10 entries (7 files):
- Zip suppl/
- Zip suppl/ColourGWASSupplementary201029.docx
- __MACOSX/
- __MACOSX/Zip suppl/
- __MACOSX/Zip suppl/._ColourGWASSupplementary201029.docx
- Zip suppl/Supplementary data1.xlsx
- __MACOSX/Zip suppl/._Supplementary data1.xlsx
- Zip suppl/Phenotype pictures.pdf
- __MACOSX/Zip suppl/._Phenotype pictures.pdf
- __MACOSX/._Zip suppl
