# Supplementary material for: Genomic Regions Associated with Variation in Pigmentation Loss in Saddle Tan Beagles
Source: Genes (Basel). 2021 Feb 23;12(2):316. doi: 10.3390/genes12020316 (PMC7926638; doi:10.3390/genes12020316)
Supplement: Supplementary file 1 [file genes-12-00316-s001.zip › Zip suppl/Supplementary data1.xlsx]

## Sheet: Sheet1
IID	Sex	Age	Face	Neck	Saddle	Tail	Legs	Body	Overall colour
06D087	2	6.22313	2	2	2	2	2	1	9
07D100	2	5.3744	1	1	1	1	1	1	5
07D130	2	5.2731	1	1	1	1	1	1	5
07D196	2	5.08966	3	2	3	2	2	1	10
07D235	1	5.00479	1	2	1	1	2	1	7
07D435	2	4.84326	2	2	1	1	3	2	10
08D156	2	4.22724	2	1	1	1	2	1	7
08D191	2	4.17248	1	1	2	1	2	1	6
08D230	1	4.07666	1	1	1	2	2	1	7
08D315	2	3.90691	3	2	2	2	2	1	10
08D366	2	3.81656	2	2	2	1	2	1	8
08D463	1	3.58932	1	1	1	1	1	1	5
08D477	1	3.68789	1	3	1	1	3	2	10
08D479	2	3.54278	3	3	3	2	2	1	11
09D018	2	3.46064	3	2	1	2	3	2	12
09D090	2	3.27447	1	2	1	3	3	2	11
09D286	2	2.87201	1	1	1	1	1	1	5
09D318	2	2.76523	1	1	1	2	2	1	7
09D359	2	2.705	3	3	1	2	3	1	12
09D369	2	2.6694	3	2	1	2	3	2	12
09D389	2	2.60917	2	3	2	2	2	1	10
09D410	2	2.57358	1	1	1	1	1	1	5
09D423	2	3.43053	3	3	2	3	3	3	15
09D426	2	2.90212	3	3	2	1	3	2	12
10D033	2	2.40383	2	3	3	2	2	1	10
10D055	2	2.35181	1	1	1	1	2	1	6
10D092	2	2.27789	1	1	1	1	2	1	6
10D117	2	2.25051	1	1	1	2	3	2	9
10D130	2	2.15743	1	1	1	1	2	1	6
10D147	2	2.10815	1	1	1	2	2	1	7
10D175	1	2.06708	3	3	1	2	3	1	12
10D197	2	2.05613	2	3	3	2	3	3	13
10D198	2	2.05613	2	3	1	2	3	2	12
10D214	2	2.04244	3	2	1	3	3	2	13
10D219	2	2.03422	1	1	2	2	1	1	6
10D224	2	2.0178	3	3	3	3	3	2	14
10D236	2	2.00411	2	2	1	1	3	2	10
10D265	2	1.97947	1	3	2	2	2	1	9
10D266	1	2.02327	3	2	2	1	3	2	11
10D277	2	1.95209	1	2	1	1	2	1	7
10D296	2	1.92471	3	3	3	3	3	3	15
10D307	2	1.95483	1	1	1	1	1	1	5
10D326	2	1.91102	3	2	1	2	2	2	11
10D331	2	1.81246	3	1	1	1	1	1	7
10D342	1	1.88638	3	2	1	3	3	2	13
10D343	2	1.82615	2	1	1	1	1	1	6
10D350	2	1.85079	1	1	2	1	1	1	5
10D351	2	1.80698	3	1	2	2	2	1	9
10D352	2	1.82888	1	1	1	1	1	1	5
10D362	1	1.78782	3	3	1	2	3	3	14
10D364	2	1.77139	3	2	2	2	3	1	11
10D369	1	1.78782	3	1	2	2	3	1	10
10D378	2	1.80151	1	1	2	2	2	1	7
10D380	2	1.77687	1	1	1	2	3	3	10
10D386	2	1.76318	3	3	1	2	3	1	12
10D388	1	1.73032	2	2	1	2	3	1	10
10D389	1	1.75222	2	3	1	1	2	1	9
10D394	1	1.7796	3	3	1	2	3	1	12
10D396	2	1.70294	3	3	1	1	3	2	12
10D408	2	1.75222	2	1	3	3	3	3	12
10D409	2	1.76044	2	1	1	3	3	2	11
10D411	1	1.72758	3	3	0	3	3	2	14
10D416	2	1.72485	3	3	3	3	3	3	15
10D417	1	1.70021	2	1	1	1	2	1	7
10D427	1	1.71116	2	2	2	1	2	1	8
10D428	1	1.68378	1	3	1	2	2	1	9
10D429	1	1.74401	2	2	1	2	1	1	8
10D433	1	1.65914	1	1	1	1	3	1	7
10D434	1	1.71116	1	2	1	2	2	1	8
10D438	1	1.82888	1	2	1	2	2	1	8
10D439	1	1.65092	3	2	1	2	2	1	10
10D440	1	1.68652	3	3	1	2	3	2	13
10D444	1	1.60986	1	1	1	2	1	1	6
10D445	1	2.43943	2	1	1	2	1	1	7
10D446	1	1.57974	1	1	1	2	2	1	7
10D447	1	1.577	3	2	1	2	3	2	12
10D448	2	1.64819	1	1	1	1	2	1	6
10D453	1	1.5989	2	2	1	2	3	1	10
10D457	1	1.58522	3	2	1	2	2	1	10
10D462	2	1.61533	3	3	2	2	3	1	12
10D463	2	1.61533	2	3	2	1	3	3	12
10D465	1	1.58795	2	2	1	1	2	1	8
10D468	1	1.5332	3	3	1	1	3	3	13
10D469	1	1.59069	3	3	2	1	3	2	12
10D470	2	1.53867	2	3	1	2	3	2	12
10D472	2	1.53867	3	3	2	2	2	1	11
10D473	2	1.53867	3	3	2	1	2	1	10
10D477	1	1.58795	1	1	1	1	1	1	5
10D478	1	1.60712	3	2	1	2	1	1	9
10D480	2	1.54962	1	1	1	1	1	1	5
10D481	1	1.57974	3	1	1	2	3	2	11
10D482	1	1.577	2	1	1	2	3	1	9
10D485	2	1.51677	2	3	2	3	3	1	12
10D487	1	1.56879	1	2	1	1	2	1	7
10D491	2	1.55236	1	2	2	1	3	2	9
10D497	1	2.30527	3	3	2	3	3	3	15
10D501	2	2.35455	2	3	2	2	2	1	10
11D001	2	1.51951	2	3	1	3	3	1	12
11D003	1	1.5551	1	1	1	2	3	1	8
11D004	2	1.53593	3	3	1	2	3	2	13
11D006	2	1.48939	3	3	2	3	3	3	15
11D009	1	1.54962	3	3	2	1	3	3	13
11D011	2	1.54962	3	3	0	3	3	3	15
11D014	1	1.51129	1	1	1	1	1	1	5
11D015	2	1.54415	1	1	1	1	1	1	5
11D018	1	1.50856	3	2	1	2	2	1	10
11D019	1	1.49487	3	3	2	2	3	2	13
11D020	1	1.53593	3	3	1	3	3	2	14
11D021	2	1.5332	1	1	1	3	3	1	9
11D031	2	2.52704	3	3	2	3	3	3	15
11D032	1	1.51677	1	3	1	3	3	2	12
11D033	2	1.44559	3	2	3	3	3	2	13
11D036	2	1.48939	1	1	1	1	2	1	6
11D039	2	1.42916	2	3	2	2	2	1	10
11D041	1	1.48665	1	1	1	1	3	1	7
11D043	2	1.48665	3	2	1	2	2	1	10
11D045	2	1.4757	3	3	2	3	3	2	14
11D046	1	1.48118	2	2	2	2	2	1	9
11D048	2	1.44559	2	2	1	3	3	2	12
11D050	2	1.49213	3	3	1	1	3	2	12
11D051	1	1.46749	2	2	1	2	2	1	9
11D054	2	1.42368	3	2	1	3	3	2	13
11D058	2	1.4757	1	1	1	1	1	1	5
11D060	2	1.43737	2	3	1	1	2	1	9
11D062	1	1.47844	1	2	1	1	2	1	7
11D066	1	1.44559	3	3	2	2	2	1	11
11D067	1	1.41547	3	3	1	2	3	1	12
11D068	1	1.46475	3	3	1	1	3	1	11
11D071	1	1.3744	3	1	3	2	2	1	9
11D075	1	1.36619	3	3	1	2	3	2	13
11D078	1	1.34155	3	1	3	2	2	1	9
11D081	1	1.36345	2	2	3	2	3	1	10
11D082	1	1.30595	3	1	1	2	2	1	9
11D084	1	1.36893	2	3	1	2	2	1	10
11D086	1	1.31417	3	2	2	3	2	1	11
11D087	1	1.3525	1	3	1	3	3	1	11
11D088	1	1.34976	3	3	0	3	3	3	15
11D089	1	1.34155	1	1	1	1	3	2	8
11D092	2	1.34155	3	3	1	1	3	2	12
11D096	1	1.26762	2	1	2	1	1	1	6
11D098	1	1.34702	1	1	2	1	2	1	6
11D099	1	1.30595	3	2	1	3	3	2	13
11D122	1	1.25667	3	2	1	2	2	2	11
11D131	1	1.25394	2	2	1	1	2	1	8
11D132	1	1.25667	3	1	1	2	2	1	9
11D140	1	1.25394	3	3	1	2	3	3	14
11D141	1	1.21834	1	3	1	3	3	3	13
11D144	2	1.20739	3	3	2	2	3	3	14
11D145	1	1.18001	3	1	3	1	2	1	8
11D146	2	1.18275	1	3	3	2	3	2	11
11D149	1	1.1937	3	1	2	2	2	1	9
11D152	2	1.14168	3	2	2	3	3	2	13
11D160	1	1.18275	3	2	1	2	2	1	10
11D166	2	1.16359	1	1	2	1	1	1	5
11D182	2	1.15811	2	2	2	2	3	1	10
11D184	1	1.1499	2	2	1	2	3	2	11
11D190	2	1.08966	3	3	1	2	3	3	14
11D198	1	1.12799	1	3	1	2	2	1	9
11D216	1	1.06502	3	1	1	2	2	1	9
11D227	1	1.13621	3	3	1	2	3	3	14
11D229	1	1.10609	3	3	2	1	3	2	12
11D242	2	1.04586	1	1	1	1	2	1	6
11D246	2	1.0924	2	1	2	1	1	1	6
11D248	2	1.01027	1	1	3	1	1	1	5
11D251	2	1.00479	1	1	1	1	2	1	6
11D257	1	1.06502	3	1	3	2	2	1	9
11D260	2	1.04038	1	1	1	2	1	1	6
11D268	1	1.02122	1	1	1	1	2	1	6
11D269	2	0.960986	1	1	1	1	1	1	5
11D271	2	0.988364	1	1	1	1	3	1	7
11D273	1	0.950034	2	3	1	2	2	1	10
11D283	2	0.966461	1	3	1	2	3	2	11
11D287	1	0.991102	3	3	1	2	2	1	11
11D306	1	0.914442	3	3	2	3	3	3	15
11D308	1	0.908966	3	3	1	3	3	3	15
11D310	1	0.881588	2	1	2	1	1	1	6
11D312	1	0.854209	1	1	1	1	1	1	5
11D313	1	0.952772	3	3	1	2	1	1	10
11D319	1	0.854209	2	1	1	1	1	1	6
11D321	2	0.892539	1	1	1	1	1	1	5
11D326	1	0.829569	2	1	1	2	2	1	8
11D329	1	0.807666	2	1	2	1	1	1	6
11D332	1	0.876112	3	3	3	2	2	1	11
11D334	1	0.87885	3	3	1	1	3	2	12
11D348	1	0.810404	3	3	1	1	2	1	10
11D355	1	0.733744	1	1	1	1	2	1	6
11D356	1	0.807666	1	1	1	2	1	1	6
11D357	1	0.772074	1	1	1	1	1	1	5
11D359	1	0.77755	2	2	1	2	2	1	9
11D367	1	0.769336	3	3	1	2	3	1	12
